# Supplementary material for: Genetic correlation and causal relationship between sleep and myopia: a mendelian randomization study
Source: Front Genet. 2024 Jul 9;15:1378802. doi: 10.3389/fgene.2024.1378802 (PMC11263174; doi:10.3389/fgene.2024.1378802)
Supplement: Supplementary file 1 [file Table2.XLSX]

## Sheet: Supplementary Table 1 
Supplementary Table S1 provides effect estimates of the associations between the instrumental variables for univariate MR.
SNP	Effect allele	Other allele	Sleep duration				Myopia				Remove	Palindromic	Ambiguous	id.exposure	id.outcome	R2	F
			Beta	SE	P-value	EAF	Beta	SE	P-value	EAF
rs1380703	G	A	-0.0247612	0.00428596	7.6e-09	0.381669	-0.0112	0.0375	0.765701	0.3622	FALSE	FALSE	FALSE	ebi-a-GCST003839	Myopia from FinnGen	0.000289389	33.377
rs17190618	T	A	0.0328679	0.00540232	1.2e-09	0.159737	0.1481	0.0541	0.00619298	0.1232	FALSE	TRUE	FALSE	ebi-a-GCST003839	Myopia from FinnGen	0.000289998	37.0155
rs62158211	T	G	0.0391606	0.00483774	5.7e-16	0.213374	0.0986	0.0432	0.02256	0.2144	FALSE	FALSE	FALSE	ebi-a-GCST003839	Myopia from FinnGen	0.0005148	65.526
SNP	Effect allele	Other allele	Chronotype				Myopia				Remove	Palindromic	Ambiguous	id.exposure	id.outcome	R2	F
			Beta	SE	P-value	EAF	Beta	SE	P-value	EAF
rs10157197	A	G	-0.0245859	0.00402809	1e-09	0.397794	-0.0126	0.0368	0.731301	0.3764	FALSE	FALSE	FALSE	ebi-a-GCST003837	Myopia from FinnGen	0.000289605	37.2541
rs113240734	A	G	0.0374862	0.00533723	2.19989e-12	0.161237	0.0216	0.0436	0.6201	0.2101	FALSE	FALSE	FALSE	ebi-a-GCST003837	Myopia from FinnGen	0.000380082	49.33
rs12140153	T	G	-0.0393184	0.00679222	7.10003e-09	0.098358	-0.0756	0.0668	0.2573	0.07877	FALSE	FALSE	FALSE	ebi-a-GCST003837	Myopia from FinnGen	0.000274199	33.5095
rs12635074	G	T	0.0234325	0.0042206	2.80001e-08	0.316648	0.0503	0.0357	0.1586	0.4663	FALSE	FALSE	FALSE	ebi-a-GCST003837	Myopia from FinnGen	0.000237623	30.824
rs2050122	C	T	-0.0275557	0.00493734	2.39999e-08	0.804578	0.0103	0.0468	0.8251	0.8244	FALSE	FALSE	FALSE	ebi-a-GCST003837	Myopia from FinnGen	0.000238778	31.1485
rs4821940	C	T	-0.0218274	0.00395346	3.40001e-08	0.553247	0.0266	0.0357	0.4567	0.5163	FALSE	FALSE	FALSE	ebi-a-GCST003837	Myopia from FinnGen	0.000235516	30.4824
rs516134	T	C	-0.0813326	0.0113804	8.9002e-13	0.969209	0.0143	0.1461	0.922	0.9844	FALSE	FALSE	FALSE	ebi-a-GCST003837	Myopia from FinnGen	0.000394821	51.0757
rs5876436	AAGAC	A	-0.0261712	0.0047765	4.30002e-08	0.78416	0.0015	0.0451	0.9732	0.8051	FALSE	FALSE	FALSE	ebi-a-GCST003837	Myopia from FinnGen	0.000231854	30.0212
rs77641763	T	C	-0.0394359	0.00601016	5.30029e-11	0.120665	0.0432	0.0465	0.3526	0.2086	FALSE	FALSE	FALSE	ebi-a-GCST003837	Myopia from FinnGen	0.000330027	43.0538
rs9961653	C	T	-0.0228579	0.00398325	9.59997e-09	0.578463	0.0393	0.0359	0.2747	0.5697	FALSE	FALSE	FALSE	ebi-a-GCST003837	Myopia from FinnGen	0.000254809	32.9304
SNP	Effect allele	Other allele	Insomnia				Myopia				Remove	Palindromic	Ambiguous	id.exposure	id.outcome	R2	F
			Beta	SE	P-value	EAF	Beta	SE	P-value	EAF
rs112685345	A	C	0.5542	0.1146	1.322e-06	0.0228743	-0.0339289	0.0656494	0.605282	0.01534	FALSE	FALSE	FALSE	ebi-a-GCST90018869	Myopia from FinnGen	0.0137297	23.3864
rs112713397	A	C	0.4974	0.1074	3.60197e-06	0.0485824	-0.0497092	0.0671819	0.459349	0.05215	FALSE	FALSE	FALSE	ebi-a-GCST90018869	Myopia from FinnGen	0.0228713	21.4488
rs11643933	T	C	0.3601	0.0778	3.697e-06	0.06385	-0.0285971	0.0468401	0.541513	0.05521	FALSE	FALSE	FALSE	ebi-a-GCST90018869	Myopia from FinnGen	0.0155018	21.4233
rs117039888	G	T	1.3327	0.2744	1.196e-06	0.0112433	-0.156916	0.175558	0.371421	0.01329	FALSE	FALSE	FALSE	ebi-a-GCST90018869	Myopia from FinnGen	0.0394892	23.5883
rs11789893	C	T	-0.1858	0.0386	1.52198e-06	0.318872	-0.0399049	0.0290914	0.170155	0.2362	FALSE	FALSE	FALSE	ebi-a-GCST90018869	Myopia from FinnGen	0.0149957	23.1695
rs456064	C	T	-0.2195	0.0427	2.67301e-07	0.180507	-0.00169022	0.0298263	0.954809	0.18	FALSE	FALSE	FALSE	ebi-a-GCST90018869	Myopia from FinnGen	0.0142541	26.4249
rs4740407	A	G	-0.1742	0.035	6.55904e-07	0.360713	-0.00327919	0.0245788	0.893865	0.4121	FALSE	FALSE	FALSE	ebi-a-GCST90018869	Myopia from FinnGen	0.0139954	24.772
rs59787036	T	C	0.3196	0.0647	7.70903e-07	0.0745182	0.0291549	0.0541212	0.590096	0.03579	FALSE	FALSE	FALSE	ebi-a-GCST90018869	Myopia from FinnGen	0.0140888	24.4009
rs74852442	T	C	1.0274	0.2239	4.46396e-06	0.020242	-0.0128847	0.15672	0.934476	0.02658	FALSE	FALSE	FALSE	ebi-a-GCST90018869	Myopia from FinnGen	0.0418679	21.0558
rs76457421	A	G	0.478	0.0972	8.64192e-07	0.0461292	0.0561954	0.0603817	0.352025	0.03885	FALSE	FALSE	FALSE	ebi-a-GCST90018869	Myopia from FinnGen	0.0201072	24.1837
rs79093690	A	G	0.7581	0.1638	3.67799e-06	0.0201115	0.0269101	0.0995998	0.78702	0.02454	FALSE	FALSE	FALSE	ebi-a-GCST90018869	Myopia from FinnGen	0.0226519	21.4203
rs9998560	G	T	0.3974	0.0835	1.92398e-06	0.0549067	-0.0413237	0.0503191	0.411514	0.05112	FALSE	FALSE	FALSE	ebi-a-GCST90018869	Myopia from FinnGen	0.0163903	22.6508
SNP	Effect allele	Other allele	Sleep duration				Myopia				Remove	Palindromic	Ambiguous	id.exposure	id.outcome	R2	F
			Beta	SE	P-value	EAF	Beta	SE	P-value	EAF
rs1380703	G	A	-0.0247612	0.00428596	7.6e-09	0.381669	-0.00122617	0.000594089	0.0389996	0.382884	FALSE	FALSE	FALSE	ebi-a-GCST003839	Myopia from UK Biobank	0.000289389	33.377
rs17190618	T	A	0.0328679	0.00540232	1.2e-09	0.159737	-0.00121232	0.000779012	0.12	0.157412	FALSE	TRUE	FALSE	ebi-a-GCST003839	Myopia from UK Biobank	0.000289998	37.0155
rs62158211	T	G	0.0391606	0.00483774	5.7e-16	0.213374	-2.62e-05	0.000692268	0.97	0.214045	FALSE	FALSE	FALSE	ebi-a-GCST003839	Myopia from UK Biobank	0.0005148	65.526
SNP	Effect allele	Other allele	Chronotype				Myopia				Remove	Palindromic	Ambiguous	id.exposure	id.outcome	R2	F
			Beta	SE	P-value	EAF	Beta	SE	P-value	EAF
rs10157197	A	G	-0.0245859	0.00402809	1e-09	0.397794	0.000886634	0.000580716	0.13	0.397627	FALSE	FALSE	FALSE	ebi-a-GCST003837	Myopia from UK Biobank	0.000289605	37.2541
rs113240734	A	G	0.0374862	0.00533723	2.2e-12	0.161237	-0.000343572	0.000771302	0.66	0.160308	FALSE	FALSE	FALSE	ebi-a-GCST003837	Myopia from UK Biobank	0.000380082	49.33
rs12140153	T	G	-0.0393184	0.00679222	7.1e-09	0.098358	0.000461428	0.000994118	0.64	0.094229	FALSE	FALSE	FALSE	ebi-a-GCST003837	Myopia from UK Biobank	0.000274199	33.5095
rs12635074	G	T	0.0234325	0.0042206	2.8e-08	0.316648	0.000458409	0.000607744	0.450001	0.321111	FALSE	FALSE	FALSE	ebi-a-GCST003837	Myopia from UK Biobank	0.000237623	30.824
rs2050122	C	T	-0.0275557	0.00493734	2.4e-08	0.804578	-0.000271059	0.000713956	0.7	0.803537	FALSE	FALSE	FALSE	ebi-a-GCST003837	Myopia from UK Biobank	0.000238778	31.1485
rs2653344	C	T	-0.0259151	0.00474111	4.6e-08	0.783284	6.36e-06	0.000692639	0.99	0.787036	FALSE	FALSE	FALSE	ebi-a-GCST003837	Myopia from UK Biobank	0.000228006	29.8776
rs4821940	C	T	-0.0218274	0.00395346	3.4e-08	0.553247	0.000408464	0.000570291	0.47	0.550059	FALSE	FALSE	FALSE	ebi-a-GCST003837	Myopia from UK Biobank	0.000235516	30.4824
rs516134	T	C	-0.0813326	0.0113804	8.9e-13	0.969209	-0.000208929	0.00164976	0.9	0.969455	FALSE	FALSE	FALSE	ebi-a-GCST003837	Myopia from UK Biobank	0.000394821	51.0757
rs77641763	T	C	-0.0394359	0.00601016	5.3e-11	0.120665	2.21e-05	0.000863641	0.98	0.122488	FALSE	FALSE	FALSE	ebi-a-GCST003837	Myopia from UK Biobank	0.000330027	43.0538
rs9961653	C	T	-0.0228579	0.00398325	9.6e-09	0.578463	0.000361938	0.000575061	0.53	0.57684	FALSE	FALSE	FALSE	ebi-a-GCST003837	Myopia from UK Biobank	0.000254809	32.9304
SNP	Effect allele	Other allele	Insomnia				Myopia				Remove	Palindromic	Ambiguous	id.exposure	id.outcome	R2	F
			Beta	SE	P-value	EAF	Beta	SE	P-value	EAF
rs112685345	A	C	0.5542	0.1146	1.32e-06	0.0228743	-0.00173355	0.00225373	0.44	0.01802	FALSE	FALSE	FALSE	ebi-a-GCST90018869	Myopia from UK Biobank	0.0137297	23.3864
rs112713397	A	C	0.4974	0.1074	3.6e-06	0.0485824	-0.000836766	0.00126849	0.51	0.054083	FALSE	FALSE	FALSE	ebi-a-GCST90018869	Myopia from UK Biobank	0.0228713	21.4488
rs11643933	T	C	0.3601	0.0778	3.7e-06	0.06385	-0.000150682	0.0011899	0.9	0.060288	FALSE	FALSE	FALSE	ebi-a-GCST90018869	Myopia from UK Biobank	0.0155018	21.4233
rs117039888	G	T	1.3327	0.2744	1.2e-06	0.0112433	-0.00140069	0.00242291	0.56	0.013861	FALSE	FALSE	FALSE	ebi-a-GCST90018869	Myopia from UK Biobank	0.0394892	23.5883
rs11789893	C	T	-0.1858	0.0386	1.52e-06	0.318872	-0.000995197	0.000667969	0.14	0.242293	FALSE	FALSE	FALSE	ebi-a-GCST90018869	Myopia from UK Biobank	0.0149957	23.1695
rs456064	C	T	-0.2195	0.0427	2.67e-07	0.180507	0.00141169	0.000747556	0.0589997	0.180066	FALSE	FALSE	FALSE	ebi-a-GCST90018869	Myopia from UK Biobank	0.014254	26.4249
rs4740407	A	G	-0.1742	0.035	6.56e-07	0.360713	-0.00022489	0.000578018	0.7	0.397512	FALSE	FALSE	FALSE	ebi-a-GCST90018869	Myopia from UK Biobank	0.0139954	24.772
rs59787036	T	C	0.3196	0.0647	7.71e-07	0.0745182	0.00103881	0.00160174	0.52	0.032497	FALSE	FALSE	FALSE	ebi-a-GCST90018869	Myopia from UK Biobank	0.0140888	24.4009
rs74852442	T	C	1.0274	0.2239	4.46e-06	0.020242	0.00100293	0.00198805	0.61	0.024779	FALSE	FALSE	FALSE	ebi-a-GCST90018869	Myopia from UK Biobank	0.0418679	21.0558
rs76457421	A	G	0.478	0.0972	8.64e-07	0.0461292	2.45e-05	0.00133126	0.99	0.047435	FALSE	FALSE	FALSE	ebi-a-GCST90018869	Myopia from UK Biobank	0.0201072	24.1837
rs79093690	A	G	0.7581	0.1638	3.68e-06	0.0201114	-0.000720338	0.00193072	0.709999	0.022252	FALSE	FALSE	FALSE	ebi-a-GCST90018869	Myopia from UK Biobank	0.0226518	21.4203
rs9998560	G	T	0.3974	0.0835	1.92e-06	0.0549067	0.00170141	0.00126272	0.18	0.053304	FALSE	FALSE	FALSE	ebi-a-GCST90018869	Myopia from UK Biobank	0.0163903	22.6508
