# Supplementary material for: Genetic correlation and causal relationship between sleep and myopia: a mendelian randomization study
Source: Front Genet. 2024 Jul 9;15:1378802. doi: 10.3389/fgene.2024.1378802 (PMC11263174; doi:10.3389/fgene.2024.1378802)
Supplement: Supplementary file 2 [file Table3.XLSX]

## Sheet: Supplementary Table 2
Supplementary Table S2 provides effect estimates of the associations between the instrumental variables for multivariate MR.
SNP	Sleep duration			Chronotype			Insomnia			Myopia from FinnGen
	Beta	SE	P-value	Beta	SE	P-value	Beta	SE	P-value	Beta	SE	P-value
rs10157197	0.00246829	0.00406002	0.54	-0.0245859	0.00402809	1e-09	0.0684	0.0345	0.04722	0.0148287	0.0249185	0.551784
rs113240734	0.00134555	0.0053795	0.8	0.0374862	0.00533723	2.19989e-12	-0.0108	0.0411	0.7922	0.0353644	0.0294165	0.229287
rs12140153	-0.00758006	0.00684489	0.27	-0.0393184	0.00679222	7.10003e-09	0.0714	0.0714	0.3169	-0.0230277	0.0450533	0.609266
rs12635074	-0.000622588	0.00425347	0.88	0.0234325	0.0042206	2.80001e-08	0.0023	0.0355	0.9473	-0.0173049	0.0240896	0.472538
rs17190618	0.0328679	0.00540232	1.2e-09	0.00510807	0.00536108	0.34	-0.0611	0.0538	0.2561	0.0740112	0.0366722	0.0435723
rs2050122	0.00182408	0.00497634	0.709999	-0.0275557	0.00493734	2.39999e-08	0.0104	0.0405	0.7968	-0.0157992	0.0316467	0.617612
rs2653344	0.0134639	0.00477357	0.00479999	-0.0259151	0.00474111	4.60002e-08	-0.0107	0.0466	0.8188	-0.00962268	0.0303217	0.750976
rs4821940	-0.00692862	0.00397938	0.0819993	-0.0218274	0.00395346	3.40001e-08	0.0339	0.0336	0.3127	0.0237837	0.0240592	0.322883
rs516134	0.0182548	0.011461	0.11	-0.0813326	0.0113804	8.9002e-13	-0.0168	0.149	0.91	-0.0315267	0.0980848	0.74789
rs62158211	0.0391606	0.00483774	5.70033e-16	-0.010572	0.00480169	0.0280001	-0.0286	0.0428	0.5041	0.0318076	0.0291724	0.275567
rs77641763	-0.00725625	0.00629766	0.25	-0.0394359	0.00601016	5.30029e-11	0.031	0.0501	0.5362	-0.0180942	0.0306091	0.554428
rs9961653	-0.00331643	0.00401051	0.41	-0.0228579	0.00398325	9.59997e-09	0.013	0.0348	0.7081	0.0247513	0.0242276	0.306962
SNP	Sleep duration			Chronotype			Insomnia			Myopia from UK Biobank
	Beta	SE	P-value	Beta	SE	P-value	Beta	SE	P-value	Beta	SE	P-value
rs10157197	0.00246829	0.00406002	0.54	-0.0245859	0.00402809	1e-09	0.0684	0.0345	0.04722	0.000886634	0.000580716	0.13
rs113240734	0.00134555	0.0053795	0.8	0.0374862	0.00533723	2.19989e-12	-0.0108	0.0411	0.7922	-0.000343572	0.000771302	0.66
rs12140153	-0.00758006	0.00684489	0.27	-0.0393184	0.00679222	7.10003e-09	0.0714	0.0714	0.3169	0.000461428	0.000994118	0.64
rs12635074	-0.000622588	0.00425347	0.88	0.0234325	0.0042206	2.80001e-08	0.0023	0.0355	0.9473	0.000458409	0.000607744	0.450001
rs17190618	0.0328679	0.00540232	1.2e-09	0.00510807	0.00536108	0.34	-0.0611	0.0538	0.2561	-0.00121232	0.000779012	0.12
rs2050122	0.00182408	0.00497634	0.709999	-0.0275557	0.00493734	2.39999e-08	0.0104	0.0405	0.7968	-0.000271059	0.000713956	0.7
rs2653344	0.0134639	0.00477357	0.00479999	-0.0259151	0.00474111	4.60002e-08	-0.0107	0.0466	0.8188	6.35775e-06	0.000692639	0.99
rs4821940	-0.00692862	0.00397938	0.0819993	-0.0218274	0.00395346	3.40001e-08	0.0339	0.0336	0.3127	0.000408464	0.000570291	0.47
rs516134	0.0182548	0.011461	0.11	-0.0813326	0.0113804	8.9002e-13	-0.0168	0.149	0.91	-0.000208929	0.00164976	0.9
rs62158211	0.0391606	0.00483774	5.70033e-16	-0.010572	0.00480169	0.0280001	-0.0286	0.0428	0.5041	-2.6186e-05	0.000692268	0.97
rs77641763	-0.00725625	0.00629766	0.25	-0.0394359	0.00601016	5.30029e-11	0.031	0.0501	0.5362	2.20714e-05	0.000863641	0.98
rs9961653	-0.00331643	0.00401051	0.41	-0.0228579	0.00398325	9.59997e-09	0.013	0.0348	0.7081	0.000361938	0.000575061	0.53
