# Supplementary material for: Genetic correlation and causal relationship between sleep and myopia: a mendelian randomization study
Source: Front Genet. 2024 Jul 9;15:1378802. doi: 10.3389/fgene.2024.1378802 (PMC11263174; doi:10.3389/fgene.2024.1378802)
Supplement: Supplementary file 3 [file Table9.XLSX]

## Sheet: Supplementary Table 7
Supplementary Table S8 provides the estimated sample overlap between summary statistics of sleep traits and myopia.
Exposure			Coefficient of determination R2 of risk factor on genetic variants	Outcome				Number of instruments	Bias of the observational estimato (OLS ostimato)		Proportion of cases
	Sample Size	Composition			Sample Size	Composition	Continuous or Binary		Value	PMID of Literature relied
Sleep duration	127573	European (U.K.)	0.00109419	Myopia from UK Biobank	460536	European (U.K.)	Binary	3	1.55	33057123	0.2169
Chronotype	127898	European (U.K.)	0.00286346	Myopia from UK Biobank	460536	European (U.K.)	Binary	11	0.9	26031352	0.2173
Insomnia	486627	European (Finland, U.K.)	0.249943	Myopia from UK Biobank	460536	European (U.K.)	Binary	12	1.54	30601071	0.5137
Sleep duration	Using specified value of concentration parameter			Using conservative value of concentration parameter			Specified value minus Conservative value	Not exceeding the conservative value means that the sample overlap is consistent with the assumption of MR
	Overlap proportion	Bias	Type 1 error rate	Overlap proportion	Bias	Type 1 error rate
	0	0.000	0.05	0	0.000	0.05	0
	0.1	0.003	0.05	0.1	0.026	0.06	-0.023
	0.2	0.007	0.05	0.2	0.052	0.08	-0.045
	0.3	0.010	0.05	0.3	0.078	0.11	-0.068
	0.4	0.013	0.05	0.4	0.104	0.16	-0.091
	0.5	0.017	0.05	0.5	0.13	0.23	-0.113
	0.6	0.020	0.05	0.6	0.156	0.3	-0.136
	0.7	0.023	0.06	0.7	0.182	0.39	-0.159
	0.8	0.027	0.06	0.8	0.208	0.49	-0.181
	0.9	0.030	0.06	0.9	0.234	0.58	-0.204
	1	0.033	0.06	1	0.26	0.67	-0.227
	Concentration parameter (expected value of F statistic) = 46.58
	Conservative value of concentration parameter (lower limit of one-sided 95%confidence interval)=5.96
Chronotype	Using specified value of concentration parameter			Using conservative value of concentration parameter			Specified value minus Conservative value	Not exceeding the conservative value means that the sample overlap is consistent with the assumption of MR
	Overlap proportion	Bias	Type 1 error rate	Overlap proportion	Bias	Type 1 error rate
	0	0.000	0.05	0	0.000	0.05	0
	0.1	0.003	0.05	0.1	0.006	0.05	-0.003
	0.2	0.005	0.05	0.2	0.011	0.05	-0.006
	0.3	0.008	0.05	0.3	0.017	0.06	-0.009
	0.4	0.011	0.05	0.4	0.022	0.07	-0.011
	0.5	0.013	0.05	0.5	0.028	0.08	-0.015
	0.6	0.016	0.06	0.6	0.034	0.09	-0.018
	0.7	0.019	0.06	0.7	0.039	0.1	-0.02
	0.8	0.022	0.06	0.8	0.045	0.11	-0.023
	0.9	0.024	0.07	0.9	0.051	0.12	-0.027
	1	0.027	0.07	1	0.056	0.13	-0.029
	Concentration parameter (expected value of F statistic) = 33.39
	Conservative value of concentration parameter (lower limit of one-sided 95%confidence interval) = 16.02
Insomnia	Using specified value of concentration parameter			Using conservative value of concentration parameter			Specified value minus Conservative value	Not exceeding the conservative value means that the sample overlap is consistent with the assumption of MR
	Overlap proportion	Bias	Type 1 error rate	Overlap proportion	Bias	Type 1 error rate
	0	0.000	0.05	0	0.000	0.05	0
	0.1	0.000	0.05	0.1	0.000	0.05	0
	0.2	0.000	0.05	0.2	0.000	0.05	0
	0.3	0.000	0.05	0.3	0.000	0.05	0
	0.4	0.000	0.05	0.4	0.000	0.05	0
	0.5	0.000	0.05	0.5	0.000	0.05	0
	0.6	0.000	0.05	0.6	0.000	0.05	0
	0.7	0.000	0.05	0.7	0.000	0.05	0
	0.8	0.000	0.05	0.8	0.000	0.05	0
	0.9	0.000	0.05	0.9	0.000	0.05	0
	1	0.000	0.05	1	0.000	0.05	0
	Concentration parameter (expected value of F statistic) = 13512.95
	Conservative value of concentration parameter (lower limit of one-sided 95%confidence interval) = 13512.95
