# Supplementary material for: Genetic correlation and causal relationship between sleep and myopia: a mendelian randomization study
Source: Front Genet. 2024 Jul 9;15:1378802. doi: 10.3389/fgene.2024.1378802 (PMC11263174; doi:10.3389/fgene.2024.1378802)
Supplement: Supplementary file 4 [file Table6.XLSX]

## Sheet: Supplementary Table 5
Supplementary Table S5 provides effect estimates of the associations between the instrumental variables for sleep traits and risk of myopia analysed by multivariate MR.
Exposure	Outcome	nSNPs	IVW						MR egger						Lasso						Weighted median
			Beta	SE	P-value	OR	OR_lci95	OR_uci95	Beta	SE	P-value	OR	OR_lci95	OR_uci95	Beta	SE	P-value	OR	OR_lci95	OR_uci95	Beta	SE	P-value	OR	OR_lci95	OR_uci95
Sleep duration	finn-b-H7_MYOPIA	12	1.21029	0.738971	0.101462	3.35446	0.788152	14.277	1.10751	0.774372	0.152659	3.02681	0.663496	13.808	1.21029	0.738971	0.101462	3.35446	0.788152	14.277	1.2142	0.883764	0.169473	3.3676	0.595744	19.0363
Chronotype	finn-b-H7_MYOPIA	12	0.196299	0.419699	0.63999	1.21689	0.534568	2.77013	0.522656	0.846319	0.536863	1.6865	0.321069	8.8588	0.196299	0.419699	0.63999	1.21689	0.534568	2.77013	0.51765	0.557502	0.353139	1.67808	0.562686	5.00448
Insomnia	finn-b-H7_MYOPIA	12	0.180032	0.368684	0.625331	1.19726	0.581249	2.4661	0.122926	0.390467	0.752899	1.1308	0.526041	2.43082	0.180032	0.368684	0.625331	1.19726	0.581249	2.4661	0.359044	0.350575	0.305761	1.43196	0.720313	2.84669
Exposure	Outcome	nSNPs	IVW						MR egger						Lasso						Weighted median
			Beta	SE	P-value	OR	OR_lci95	OR_uci95	Beta	SE	P-value	OR	OR_lci95	OR_uci95	Beta	SE	P-value	OR	OR_lci95	OR_uci95	Beta	SE	P-value	OR	OR_lci95	OR_uci95
Sleep duration	ukb-b-6353	12	0.00467002	0.0173819	0.788183	1.00468	0.97103	1.0395	0.00238626	0.0179642	0.894324	1.00239	0.96771	1.03831	0.00467002	0.0173819	0.788183	1.00468	0.97103	1.0395	0.00796714	0.0208104	0.701835	1.008	0.967712	1.04996
Chronotype	ukb-b-6353	12	0.00377784	0.0098468	0.701229	1.00378	0.984598	1.02335	0.0114026	0.0180656	0.527924	1.01147	0.976281	1.04792	0.00377784	0.0098468	0.701229	1.00378	0.984598	1.02335	-0.00116633	0.0120446	0.922858	0.998834	0.975531	1.02269
Insomnia	ukb-b-6353	12	0.0145647	0.00849916	0.0865915	1.01467	0.997909	1.03172	0.0128642	0.00914583	0.159558	1.01295	0.994951	1.03127	0.0145647	0.00849916	0.0865915	1.01467	0.997909	1.03172	0.0122558	0.00713136	0.0856922	1.01233	0.99828	1.02658
