# Supplementary material for: Genetic correlation and causal relationship between sleep and myopia: a mendelian randomization study
Source: Front Genet. 2024 Jul 9;15:1378802. doi: 10.3389/fgene.2024.1378802 (PMC11263174; doi:10.3389/fgene.2024.1378802)
Supplement: Supplementary file 6 [file Table4.XLSX]

## Sheet: Supplementary Table 3
Supplementary Table S3 provides the results of the associations between sleep traits and myopia analysed by univariate MR.
Exposure	Outcome	Method	nSNPs	Beta	SE	P-value	OR	OR_lci95	OR_uci95
Sleep duration	Myopia from FinnGen	Inverse variance weighted	3	1.05528	0.528986	0.0460532	2.87277	1.01864	8.10183
Sleep duration	Myopia from FinnGen	MR Egger	3	1.73264	3.21929	0.685673	5.65559	0.010284	10.2444
Sleep duration	Myopia from FinnGen	Weighted median	3	0.786406	0.614765	0.200827	2.19549	1.47071	7.32539
Chronotype	Myopia from FinnGen	Inverse variance weighted	10	0.0228511	0.473799	0.961533	1.02311	0.404221	2.58958
Chronotype	Myopia from FinnGen	MR Egger	10	0.323874	1.69807	0.853488	1.38247	0.0495713	38.5552
Chronotype	Myopia from FinnGen	Weighted median	10	-0.0940538	0.599336	0.8753	0.910234	0.281182	2.94658
Insomnia	Myopia from FinnGen	Inverse variance weighted	12	-0.00865607	0.0392591	0.825493	0.991381	0.917958	1.07068
Insomnia	Myopia from FinnGen	MR Egger	12	-0.084692	0.0784777	0.305847	0.918795	0.787802	1.07157
Insomnia	Myopia from FinnGen	Weighted median	12	-0.0140586	0.0513623	0.784304	0.98604	0.891608	1.09047
Exposure	Outcome	Method	nSNPs	Beta	SE	P-value	OR	OR_lci95	OR_uci95
Sleep duration	Myopia from UK Biobank	Inverse variance weighted	3	0.00271301	0.0222211	0.902826	1.00272	0.959982	1.04735
Sleep duration	Myopia from UK Biobank	MR Egger	3	-0.103812	0.11964	0.54502	0.901395	0.712977	1.13961
Sleep duration	Myopia from UK Biobank	Weighted median	3	-0.00163739	0.016191	0.919447	0.998364	0.967179	1.03055
Chronotype	Myopia from UK Biobank	Inverse variance weighted	10	-0.00615166	0.00752597	0.413705	0.993867	0.979314	1.00864
Chronotype	Myopia from UK Biobank	MR Egger	10	0.00527558	0.0235775	0.828556	1.00529	0.95989	1.05284
Chronotype	Myopia from UK Biobank	Weighted median	10	-0.00409611	0.00936391	0.661795	0.995912	0.977801	1.01436
Insomnia	Myopia from UK Biobank	Inverse variance weighted	12	-9.83669e-05	0.000802754	0.902474	0.999902	0.99833	1.00148
Insomnia	Myopia from UK Biobank	MR Egger	12	-0.000715239	0.00138312	0.616316	0.999285	0.99658	1.002
Insomnia	Myopia from UK Biobank	Weighted median	12	-0.000532792	0.00106354	0.616398	0.999467	0.997386	1.00155
