# Supplementary material for: Genetic correlation and causal relationship between sleep and myopia: a mendelian randomization study
Source: Front Genet. 2024 Jul 9;15:1378802. doi: 10.3389/fgene.2024.1378802 (PMC11263174; doi:10.3389/fgene.2024.1378802)
Supplement: Supplementary file 7 [file Table1.xlsx]

## Sheet: Contents
Supplementary Figure	S1	Results of CAUSE for sleep and myopia.
Supplementary Table	S1	Effect estimates of the associations between the instrumental variables for univariable MR.
Supplementary Table	S2	Effect estimates of the associations between the instrumental variables for multivariable MR.
Supplementary Table	S3	The results of the analysis of of the associations between sleep traits and myopia by univariable MR.
Supplementary Table	S4	The results of the sensitivity analysis of of the associations between sleep traits and myopia.
Supplementary Table	S5	Effect estimates of the associations between the instrumental variables for sleep traits and risk of myopia by multivariable MR.
Supplementary Table	S6	The results of the CAUSE of the associations between sleep traits and myopia.
Supplementary Table	S7	The results of LD Score of of the associations between sleep traits and myopia.
Supplementary Table	S8	The estimated sample overlap between summary statistics of sleep traits and myopia.
Supplementary Table	S9	Test for potentialconfounding factors
