# Supplementary material for: Genetic correlation and causal relationship between sleep and myopia: a mendelian randomization study
Source: Front Genet. 2024 Jul 9;15:1378802. doi: 10.3389/fgene.2024.1378802 (PMC11263174; doi:10.3389/fgene.2024.1378802)
Supplement: Supplementary file 8 [file Table10.xlsx]

## Sheet: Sheet 1
Sources of instrumental variables	IV	trait	chr	pos	p	OR or BETA	95% CI (TEXT)	MAPPED_GENE	PUBMEDID	FIRST AUTHOR	JOURNAL	Sample	STUDY ACCESSION
sleep duration from Finn	rs1380703	sleep duration	2	57714152	2e-09	0.027	[0.018-0.036] unit decrease	EIF2S2P7 - ACTG1P22	28604731	Hammerschlag AR	Nat Genet	112,411 European ancestry male individuals	GCST004694
sleep duration from Finn	rs1380703	sleep duration	2	57714152	8e-08	1.06	[1.04-1.08]	EIF2S2P7 - ACTG1P22	27494321	Jones SE	PLoS Genet	10,102 British oversleeper individuals, 28,980 British undersleeper indivdiuals	GCST003840
sleep duration from Finn	rs1380703	sleep duration	2	57714152	3e-10	0.025	[0.017-0.033] hour increase	EIF2S2P7 - ACTG1P22	27494321	Jones SE	PLoS Genet	127,573 British individuals	GCST003839
sleep duration from Finn	rs1380703	sleep duration	2	57714152	8e-08	0.025	[0.015-0.035] hours increase	EIF2S2P7 - ACTG1P22	27992416	Lane JM	Nat Genet	111,975 European ancestry individuals	GCST003980
sleep duration from Finn	rs1380703	sleep duration	2	57714152	2e-11	1.036		EIF2S2P7 - ACTG1P22	30846698	Dashti HS	Nat Commun	106,192 European ancestry cases, 305,742 European ancestry controls	GCST007559
sleep duration from Finn	rs1380703	generalised epilepsy	2	57714152	2e-08			EIF2S2P7 - ACTG1P22	37653029	International League Against Epilepsy Consortium on Complex Epilepsies	Nat Genet	6,952 European ancestry cases, 42,436 European ancestry controls, 118 African ancestry cases, 3,680 African ancestry controls, 337 Asian ancestry cases, 6,422 Asian ancestry controls	GCST90271609
sleep duration from Finn	rs17190618	sleep duration	2	58655630	5e-12	0.033	[0.023-0.043] hour decrease	LINC01122	27494321	Jones SE	PLoS Genet	127,573 British individuals	GCST003839
sleep duration from Finn	rs17190618	sleep duration	2	58655630	4e-06	1.6	[0.93-2.27] minutes increase	LINC01122	27992416	Lane JM	Nat Genet	111,975 European ancestry individuals	GCST003980
sleep duration from Finn	rs62158211	sleep duration	2	113348562	1e-12	0.037	[0.027-0.047] unit increase	LINC02966	28604731	Hammerschlag AR	Nat Genet	112,411 European ancestry male individuals	GCST004694
sleep duration from Finn	rs62158211	sleep duration	2	113348562	1e-07	1.06383	[1.04-1.09]	LINC02966	27494321	Jones SE	PLoS Genet	10,102 British oversleeper individuals, 28,980 British undersleeper indivdiuals	GCST003840
sleep duration from Finn	rs62158211	sleep duration	2	113348562	2e-23	0.039	[0.029-0.049] hour decrease	LINC02966	27494321	Jones SE	PLoS Genet	127,573 British individuals	GCST003839
sleep duration from Finn	rs62158211	sleep duration	2	113348562	5e-14	0.039	[0.029-0.049] hours increase	LINC02966	27992416	Lane JM	Nat Genet	111,975 European ancestry individuals	GCST003980
sleep duration from Finn	rs62158211	sleep duration, circadian rhythm, excessive daytime sleepiness measurement, insomnia measurement	2	113348562	8e-13			LINC02966	27992416	Lane JM	Nat Genet	At least 112,586 European ancestry individuals	GCST003982
sleep duration from Finn	rs62158211	sleep duration	2	113348562	6e-17	0.0468387	[0.036-0.058] SD units decrease	LINC02966	30531941	Doherty A	Nat Commun	91,105 European ancestry individuals	GCST006914
sleep duration from Finn	rs62158211	brain connectivity measurement	2	113348562	1e-12	0.085	[0.061-0.109] unit decrease	LINC02966	33875891	Smith SM	Nat Neurosci	21,081 British ancestry individuals	GCST90005348
chronotype from Finn	rs10157197	circadian rhythm	1	150278225	6e-17	0.025	[0.017-0.033] unit increase	C1orf54	27494321	Jones SE	PLoS Genet	127,898 British individuals	GCST003837
chronotype from Finn	rs10157197	circadian rhythm	1	150278225	5e-07	1.05	[1.03-1.07]	C1orf54	27494321	Jones SE	PLoS Genet	114,765 British individuals	GCST003838
chronotype from Finn	rs10157197	circadian rhythm	1	150278225	1e-09	0.028	[0.018-0.038] unit increase	C1orf54	26955885	Lane JM	Nat Commun	100,420 European ancestry individuals	GCST003453
chronotype from Finn	rs10157197	circadian rhythm	1	150278225	1e-11	1.13	[1.09-1.17]	C1orf54	26955885	Lane JM	Nat Commun	8,724 European ancestry evening chronotype individuals, 26,948 European ancestry morning chronotype individuals	GCST003454
chronotype from Finn	rs113240734	chronotype measurement	1	77233386	2e-16	0.0192	[0.015-0.024] unit increase	PIGK - AK5	30804565	Jansen PR	Nat Genet	385,949 European ancestry individuals	GCST007986
chronotype from Finn	rs12140153	body mass index	1	62114219	1e-25	0.0353	[0.029-0.042] unit decrease	PATJ	30239722	Pulit SL	Hum Mol Genet	434,794 European ancestry female individuals	GCST009003
chronotype from Finn	rs12140153	body mass index	1	62114219	1e-25	0.0353	[0.029-0.042] unit decrease	PATJ	30239722	Pulit SL	Hum Mol Genet	374,756 European ancestry male individuals	GCST009001
chronotype from Finn	rs12140153	waist-hip ratio	1	62114219	8e-10	0.0214	[0.015-0.028] unit decrease	PATJ	30239722	Pulit SL	Hum Mol Genet	697,734 European ancestry individuals	GCST008996
chronotype from Finn	rs12140153	body fat percentage	1	62114219	8e-08	0.19796	[0.13-0.27] unit decrease	PATJ	30593698	Hubel C	Am J Med Genet B Neuropsychiatr Genet	70,700 European ancestry female individuals, 85,261 European ancestry male individuals	GCST007064
chronotype from Finn	rs12140153	body fat percentage	1	62114219	1e-09	0.27562	[0.19-0.36] unit decrease	PATJ	30593698	Hubel C	Am J Med Genet B Neuropsychiatr Genet	70,700 European ancestry female individuals, 85,261 European ancestry male individuals	GCST007064
chronotype from Finn	rs12140153	body mass index	1	62114219	1e-25	0.0353	[0.029-0.042] unit decrease	PATJ	30239722	Pulit SL	Hum Mol Genet	806,834 European ancestry individuals	GCST009004
chronotype from Finn	rs12140153	body mass index	1	62114219	8e-27			PATJ	30595370	Kichaev G	Am J Hum Genet	approximately 458,000 European ancestry individuals	GCST007039
chronotype from Finn	rs12140153	type 2 diabetes mellitus	1	62114219	1e-08	1.07	[1.04-1.09]	PATJ	30297969	Mahajan A	Nat Genet	74,124 European ancestry cases, 824,006 European ancestry controls	GCST009379
chronotype from Finn	rs12140153	C-reactive protein measurement	1	62114219	3e-08	0.018959	[0.012-0.026] unit increase	PATJ	31900758	Han X	Eur J Epidemiol	418,642 British ancestry individuals	GCST009777
chronotype from Finn	rs12140153	chronotype measurement	1	62114219	5e-12	0.027	[0.019-0.035] unit decrease	PATJ	30804565	Jansen PR	Nat Genet	434,835 European ancestry individuals	GCST007983
chronotype from Finn	rs12140153	body mass index	1	62114219	4e-26			PATJ	31669095	Zhu Z	J Allergy Clin Immunol	457,822 European ancestry individuals	GCST009871
chronotype from Finn	rs12140153	chronotype measurement	1	62114219	3e-10			PATJ	30595370	Kichaev G	Am J Hum Genet	approximately 410,000 European ancestry individuals	GCST007083
chronotype from Finn	rs12140153	type 2 diabetes mellitus	1	62114219	5e-08	0.0453	[0.029-0.062] unit increase	PATJ	32541925	Vujkovic M	Nat Genet	148,726 European ancestry cases, 24,646 African American cases, 8,616 Hispanic cases, 46,511 Asian ancestry cases, 965,732 European ancestry controls, 31,446 African American controls, 11,829 Hispanic controls, 169,776 Asian ancestry controls	GCST010557
chronotype from Finn	rs12140153	circadian rhythm	1	62114219	4e-06	1.07	[1.04-1.1]	PATJ	27494321	Jones SE	PLoS Genet	114,765 British individuals	GCST003838
chronotype from Finn	rs12140153	circadian rhythm	1	62114219	3e-08	0.039	[0.025-0.053] unit increase	PATJ	27494321	Jones SE	PLoS Genet	127,898 British individuals	GCST003837
chronotype from Finn	rs12140153	excessive daytime sleepiness measurement	1	62114219	7e-07	0.036	unit decrease	PATJ	27992416	Lane JM	Nat Genet	111,648 European ancestry individuals	GCST003979
chronotype from Finn	rs12140153	sleep duration, circadian rhythm, excessive daytime sleepiness measurement, insomnia measurement	1	62114219	1e-10			PATJ	27992416	Lane JM	Nat Genet	At least 112,586 European ancestry individuals	GCST003982
chronotype from Finn	rs12140153	body height	1	62114219	4e-19	0.0214472	[0.017-0.026] unit increase	PATJ	32376654	Richardson TG	BMJ	453,169 European ancestry individuals	GCST010988
chronotype from Finn	rs12140153	comparative body size at age 10, self-reported	1	62114219	6e-19	0.021828	[0.017-0.027] unit increase	PATJ	32376654	Richardson TG	BMJ	453,169 European ancestry individuals	GCST010989
chronotype from Finn	rs12140153	chronotype measurement	1	62114219	7e-19	1.05585		PATJ	30696823	Jones SE	Nat Commun	252,287 European ancestry cases, 150,908 European ancestry controls	GCST007565
chronotype from Finn	rs12140153	chronotype measurement	1	62114219	7e-19	1.06226		PATJ	30696823	Jones SE	Nat Commun	449,734 European ancestry individuals	GCST007576
chronotype from Finn	rs12140153	daytime rest measurement	1	62114219	7e-41	0.0211	[0.018-0.024] unit increase	PATJ	33568662	Dashti HS	Nat Commun	452,633 European ancestry individuals	GCST011494
chronotype from Finn	rs12140153	serum alanine aminotransferase measurement	1	62114219	5e-08	0.0212	[0.014-0.029] unit decrease	PATJ	34594039	Sakaue S	Nat Genet	344,136 European ancestry individuals, 150,545 East Asian ancestry individuals	GCST90018943
chronotype from Finn	rs12140153	body mass index	1	62114219	6e-16	0.0328	[0.025-0.041] unit decrease	PATJ	34594039	Sakaue S	Nat Genet	359,983 European ancestry individuals, 163,835 East Asian ancestry individuals	GCST90018947
chronotype from Finn	rs12140153	body weight	1	62114219	1e-16	0.0297	[0.023-0.037] unit decrease	PATJ	34594039	Sakaue S	Nat Genet	360,116 European ancestry individuals, 165,419 East Asian ancestry individuals	GCST90018949
chronotype from Finn	rs12140153	high density lipoprotein cholesterol measurement	1	62114219	4e-09	0.019101	[0.014-0.024] unit increase	PATJ	34887591	Graham SE	Nature	1,320,016 European ancestry individuals	GCST90239652
chronotype from Finn	rs12140153	C-reactive protein measurement	1	62114219	5e-12	0.02425	[0.017-0.031] unit decrease	PATJ	36376304	Koskeridis F	Nat Commun	575,531 European ancestry individuals	GCST90179146
chronotype from Finn	rs12140153	triglyceride measurement	1	62114219	2e-09	0.02538	[0.017-0.034] unit decrease	PATJ	36376304	Koskeridis F	Nat Commun	361,194 European ancestry individuals	GCST90179149
chronotype from Finn	rs12140153	body mass index	1	62114219	5e-24	0.03628	[0.029-0.043] unit decrease	PATJ	36376304	Koskeridis F	Nat Commun	694,649 European ancestry individuals	GCST90179150
chronotype from Finn	rs12140153	high density lipoprotein cholesterol measurement	1	62114219	2e-09	0.026823	[0.018-0.036] unit increase	PATJ	36376304	Koskeridis F	Nat Commun	361,194 European ancestry individuals	GCST90179147
chronotype from Finn	rs12140153	body mass index	1	62114219	8e-17	0.0304268	[0.023-0.038] unit increase	PATJ	37280435	Hawkes G	Diabetologia	441,761 European ancestry individuals	GCST90301649
chronotype from Finn	rs12140153	sexual dimorphism measurement	1	62114219	4e-08			PATJ	37277458	Vosberg DE	Sci Rep	161,906 European ancestry females	GCST90270116
chronotype from Finn	rs12140153	body mass index	1	62114219	4e-36	0.0327	[0.028-0.038] unit increase	PATJ	36581621	Huang J	Nat Commun	1,122,049 European ancestry individuals	GCST90255621
chronotype from Finn	rs12140153	body mass index	1	62114219	3e-25	0.0349396	[0.028-0.042] unit increase	PATJ	37280435	Hawkes G	Diabetologia	441,761 European ancestry individuals	GCST90301650
chronotype from Finn	rs12635074	circadian rhythm	3	55948388	2e-06	1.04167	[1.02-1.06]	ERC2	27494321	Jones SE	PLoS Genet	114,765 British individuals	GCST003838
chronotype from Finn	rs2050122	circadian rhythm	1	19662712	4e-09	0.033	[0.022-0.044] unit increase	NBL1 - HTR6	28604731	Hammerschlag AR	Nat Genet	101,185 European ancestry individuals	GCST004696
chronotype from Finn	rs2050122	circadian rhythm	1	19662712	3e-06	1.06	[1.04-1.08]	NBL1 - HTR6	27494321	Jones SE	PLoS Genet	114,765 British individuals	GCST003838
chronotype from Finn	rs2050122	circadian rhythm	1	19662712	1e-08	0.028	[0.018-0.038] unit increase	NBL1 - HTR6	27494321	Jones SE	PLoS Genet	127,898 British individuals	GCST003837
chronotype from Finn	rs2050122	circadian rhythm	1	19662712	5e-08	0.031	[0.019-0.043] unit increase	NBL1 - HTR6	26955885	Lane JM	Nat Commun	100,420 European ancestry individuals	GCST003453
chronotype from Finn	rs2050122	circadian rhythm	1	19662712	8e-07	1.12	[1.07-1.17]	NBL1 - HTR6	26955885	Lane JM	Nat Commun	8,724 European ancestry evening chronotype individuals, 26,948 European ancestry morning chronotype individuals	GCST003454
chronotype from Finn	rs4821940	circadian rhythm	22	40263569	9e-09	0.026	[0.017-0.035] unit increase	TNRC6B	28604731	Hammerschlag AR	Nat Genet	101,185 European ancestry individuals	GCST004696
chronotype from Finn	rs4821940	circadian rhythm	22	40263569	4e-08	1.05	[1.03-1.07]	TNRC6B	27494321	Jones SE	PLoS Genet	114,765 British individuals	GCST003838
chronotype from Finn	rs4821940	circadian rhythm	22	40263569	5e-06	0.022	[0.014-0.03] unit increase	TNRC6B	27494321	Jones SE	PLoS Genet	127,898 British individuals	GCST003837
chronotype from Finn	rs4821940	circadian rhythm	22	40263569	1e-08	0.026	[0.018-0.034] unit increase	TNRC6B	26955885	Lane JM	Nat Commun	100,420 European ancestry individuals	GCST003453
chronotype from Finn	rs516134	circadian rhythm	1	182584558	7e-28	0.081	[0.059-0.103] unit increase	RNASEL	27494321	Jones SE	PLoS Genet	127,898 British individuals	GCST003837
chronotype from Finn	rs516134	circadian rhythm	1	182584558	3e-12	1.21	[1.15-1.27]	RNASEL	27494321	Jones SE	PLoS Genet	114,765 British individuals	GCST003838
chronotype from Finn	rs77641763	insomnia measurement	9	137371330	2e-11	1.08	[1.06-1.1]	EXD3	30804565	Jansen PR	Nat Genet	651,923 European ancestry males, 679,087 European ancestry females	GCST007988
chronotype from Finn	rs77641763	chronotype measurement	9	137371330	2e-11	0.0176	[0.013-0.023] unit decrease	EXD3	30804565	Jansen PR	Nat Genet	385,949 European ancestry individuals	GCST007986
chronotype from Finn	rs77641763	insomnia measurement	9	137371330	7e-15	1.074	[1.06-1.09]	EXD3	30804565	Jansen PR	Nat Genet	651,923 European ancestry males, 679,087 European ancestry females	GCST007988
chronotype from Finn	rs77641763	circadian rhythm	9	137371330	2e-12	0.039	[0.027-0.051] unit increase	EXD3	27494321	Jones SE	PLoS Genet	127,898 British individuals	GCST003837
chronotype from Finn	rs77641763	circadian rhythm	9	137371330	7e-09	1.07	[1.04-1.1]	EXD3	27494321	Jones SE	PLoS Genet	114,765 British individuals	GCST003838
chronotype from Finn	rs77641763	suicidal ideation, suicide behaviour	9	137371330	2e-09			EXD3	36515925	Kimbrel NA	JAMA Psychiatry	75,941 European ancestry cases, 376,826 European ancestry controls, 30,283 African ancestry cases, 90,835 African ancestry controls, 13,230 Hispanic cases, 38,378 Hispanic controls, 1,757 Asian ancestry cases, 6,528 Asian ancestry controls	GCST90246333
chronotype from Finn	rs77641763	post-traumatic stress disorder symptom measurement	9	137371330	9e-09	0.4298	unit increase	EXD3	33510476	Stein MB	Nat Genet	186,689 European ancestry individuals, up to 51,036 African ancestry individuals	GCST90271779
chronotype from Finn	rs9961653	circadian rhythm	18	59100439	7e-10	0.023	[0.015-0.031] unit increase	OACYLP - SEC11C	27494321	Jones SE	PLoS Genet	127,898 British individuals	GCST003837
chronotype from Finn	rs9961653	circadian rhythm	18	59100439	1e-06	1.04	[1.02-1.06]	OACYLP - SEC11C	27494321	Jones SE	PLoS Genet	114,765 British individuals	GCST003838
sleep duration from UKB	rs1380703	sleep duration	2	57714152	2e-09	0.027	[0.018-0.036] unit decrease	EIF2S2P7 - ACTG1P22	28604731	Hammerschlag AR	Nat Genet	112,411 European ancestry male individuals	GCST004694
sleep duration from UKB	rs1380703	sleep duration	2	57714152	8e-08	1.06	[1.04-1.08]	EIF2S2P7 - ACTG1P22	27494321	Jones SE	PLoS Genet	10,102 British oversleeper individuals, 28,980 British undersleeper indivdiuals	GCST003840
sleep duration from UKB	rs1380703	sleep duration	2	57714152	3e-10	0.025	[0.017-0.033] hour increase	EIF2S2P7 - ACTG1P22	27494321	Jones SE	PLoS Genet	127,573 British individuals	GCST003839
sleep duration from UKB	rs1380703	sleep duration	2	57714152	8e-08	0.025	[0.015-0.035] hours increase	EIF2S2P7 - ACTG1P22	27992416	Lane JM	Nat Genet	111,975 European ancestry individuals	GCST003980
sleep duration from UKB	rs1380703	sleep duration	2	57714152	2e-11	1.036		EIF2S2P7 - ACTG1P22	30846698	Dashti HS	Nat Commun	106,192 European ancestry cases, 305,742 European ancestry controls	GCST007559
sleep duration from UKB	rs1380703	generalised epilepsy	2	57714152	2e-08			EIF2S2P7 - ACTG1P22	37653029	International League Against Epilepsy Consortium on Complex Epilepsies	Nat Genet	6,952 European ancestry cases, 42,436 European ancestry controls, 118 African ancestry cases, 3,680 African ancestry controls, 337 Asian ancestry cases, 6,422 Asian ancestry controls	GCST90271609
sleep duration from UKB	rs17190618	sleep duration	2	58655630	5e-12	0.033	[0.023-0.043] hour decrease	LINC01122	27494321	Jones SE	PLoS Genet	127,573 British individuals	GCST003839
sleep duration from UKB	rs17190618	sleep duration	2	58655630	4e-06	1.6	[0.93-2.27] minutes increase	LINC01122	27992416	Lane JM	Nat Genet	111,975 European ancestry individuals	GCST003980
sleep duration from UKB	rs62158211	sleep duration	2	113348562	1e-12	0.037	[0.027-0.047] unit increase	LINC02966	28604731	Hammerschlag AR	Nat Genet	112,411 European ancestry male individuals	GCST004694
sleep duration from UKB	rs62158211	sleep duration	2	113348562	1e-07	1.06383	[1.04-1.09]	LINC02966	27494321	Jones SE	PLoS Genet	10,102 British oversleeper individuals, 28,980 British undersleeper indivdiuals	GCST003840
sleep duration from UKB	rs62158211	sleep duration	2	113348562	2e-23	0.039	[0.029-0.049] hour decrease	LINC02966	27494321	Jones SE	PLoS Genet	127,573 British individuals	GCST003839
sleep duration from UKB	rs62158211	sleep duration	2	113348562	5e-14	0.039	[0.029-0.049] hours increase	LINC02966	27992416	Lane JM	Nat Genet	111,975 European ancestry individuals	GCST003980
sleep duration from UKB	rs62158211	sleep duration, circadian rhythm, excessive daytime sleepiness measurement, insomnia measurement	2	113348562	8e-13			LINC02966	27992416	Lane JM	Nat Genet	At least 112,586 European ancestry individuals	GCST003982
sleep duration from UKB	rs62158211	sleep duration	2	113348562	6e-17	0.0468387	[0.036-0.058] SD units decrease	LINC02966	30531941	Doherty A	Nat Commun	91,105 European ancestry individuals	GCST006914
sleep duration from UKB	rs62158211	brain connectivity measurement	2	113348562	1e-12	0.085	[0.061-0.109] unit decrease	LINC02966	33875891	Smith SM	Nat Neurosci	21,081 British ancestry individuals	GCST90005348
chronotype from UKB	rs10157197	circadian rhythm	1	150278225	6e-17	0.025	[0.017-0.033] unit increase	C1orf54	27494321	Jones SE	PLoS Genet	127,898 British individuals	GCST003837
chronotype from UKB	rs10157197	circadian rhythm	1	150278225	5e-07	1.05	[1.03-1.07]	C1orf54	27494321	Jones SE	PLoS Genet	114,765 British individuals	GCST003838
chronotype from UKB	rs10157197	circadian rhythm	1	150278225	1e-09	0.028	[0.018-0.038] unit increase	C1orf54	26955885	Lane JM	Nat Commun	100,420 European ancestry individuals	GCST003453
chronotype from UKB	rs10157197	circadian rhythm	1	150278225	1e-11	1.13	[1.09-1.17]	C1orf54	26955885	Lane JM	Nat Commun	8,724 European ancestry evening chronotype individuals, 26,948 European ancestry morning chronotype individuals	GCST003454
chronotype from UKB	rs113240734	chronotype measurement	1	77233386	2e-16	0.0192	[0.015-0.024] unit increase	PIGK - AK5	30804565	Jansen PR	Nat Genet	385,949 European ancestry individuals	GCST007986
chronotype from UKB	rs12140153	body mass index	1	62114219	1e-25	0.0353	[0.029-0.042] unit decrease	PATJ	30239722	Pulit SL	Hum Mol Genet	434,794 European ancestry female individuals	GCST009003
chronotype from UKB	rs12140153	body mass index	1	62114219	1e-25	0.0353	[0.029-0.042] unit decrease	PATJ	30239722	Pulit SL	Hum Mol Genet	374,756 European ancestry male individuals	GCST009001
chronotype from UKB	rs12140153	waist-hip ratio	1	62114219	8e-10	0.0214	[0.015-0.028] unit decrease	PATJ	30239722	Pulit SL	Hum Mol Genet	697,734 European ancestry individuals	GCST008996
chronotype from UKB	rs12140153	body fat percentage	1	62114219	8e-08	0.19796	[0.13-0.27] unit decrease	PATJ	30593698	Hubel C	Am J Med Genet B Neuropsychiatr Genet	70,700 European ancestry female individuals, 85,261 European ancestry male individuals	GCST007064
chronotype from UKB	rs12140153	body fat percentage	1	62114219	1e-09	0.27562	[0.19-0.36] unit decrease	PATJ	30593698	Hubel C	Am J Med Genet B Neuropsychiatr Genet	70,700 European ancestry female individuals, 85,261 European ancestry male individuals	GCST007064
chronotype from UKB	rs12140153	body mass index	1	62114219	1e-25	0.0353	[0.029-0.042] unit decrease	PATJ	30239722	Pulit SL	Hum Mol Genet	806,834 European ancestry individuals	GCST009004
chronotype from UKB	rs12140153	body mass index	1	62114219	8e-27			PATJ	30595370	Kichaev G	Am J Hum Genet	approximately 458,000 European ancestry individuals	GCST007039
chronotype from UKB	rs12140153	type 2 diabetes mellitus	1	62114219	1e-08	1.07	[1.04-1.09]	PATJ	30297969	Mahajan A	Nat Genet	74,124 European ancestry cases, 824,006 European ancestry controls	GCST009379
chronotype from UKB	rs12140153	C-reactive protein measurement	1	62114219	3e-08	0.018959	[0.012-0.026] unit increase	PATJ	31900758	Han X	Eur J Epidemiol	418,642 British ancestry individuals	GCST009777
chronotype from UKB	rs12140153	chronotype measurement	1	62114219	5e-12	0.027	[0.019-0.035] unit decrease	PATJ	30804565	Jansen PR	Nat Genet	434,835 European ancestry individuals	GCST007983
chronotype from UKB	rs12140153	body mass index	1	62114219	4e-26			PATJ	31669095	Zhu Z	J Allergy Clin Immunol	457,822 European ancestry individuals	GCST009871
chronotype from UKB	rs12140153	chronotype measurement	1	62114219	3e-10			PATJ	30595370	Kichaev G	Am J Hum Genet	approximately 410,000 European ancestry individuals	GCST007083
chronotype from UKB	rs12140153	type 2 diabetes mellitus	1	62114219	5e-08	0.0453	[0.029-0.062] unit increase	PATJ	32541925	Vujkovic M	Nat Genet	148,726 European ancestry cases, 24,646 African American cases, 8,616 Hispanic cases, 46,511 Asian ancestry cases, 965,732 European ancestry controls, 31,446 African American controls, 11,829 Hispanic controls, 169,776 Asian ancestry controls	GCST010557
chronotype from UKB	rs12140153	circadian rhythm	1	62114219	4e-06	1.07	[1.04-1.1]	PATJ	27494321	Jones SE	PLoS Genet	114,765 British individuals	GCST003838
chronotype from UKB	rs12140153	circadian rhythm	1	62114219	3e-08	0.039	[0.025-0.053] unit increase	PATJ	27494321	Jones SE	PLoS Genet	127,898 British individuals	GCST003837
chronotype from UKB	rs12140153	excessive daytime sleepiness measurement	1	62114219	7e-07	0.036	unit decrease	PATJ	27992416	Lane JM	Nat Genet	111,648 European ancestry individuals	GCST003979
chronotype from UKB	rs12140153	sleep duration, circadian rhythm, excessive daytime sleepiness measurement, insomnia measurement	1	62114219	1e-10			PATJ	27992416	Lane JM	Nat Genet	At least 112,586 European ancestry individuals	GCST003982
chronotype from UKB	rs12140153	body height	1	62114219	4e-19	0.0214472	[0.017-0.026] unit increase	PATJ	32376654	Richardson TG	BMJ	453,169 European ancestry individuals	GCST010988
chronotype from UKB	rs12140153	comparative body size at age 10, self-reported	1	62114219	6e-19	0.021828	[0.017-0.027] unit increase	PATJ	32376654	Richardson TG	BMJ	453,169 European ancestry individuals	GCST010989
chronotype from UKB	rs12140153	chronotype measurement	1	62114219	7e-19	1.05585		PATJ	30696823	Jones SE	Nat Commun	252,287 European ancestry cases, 150,908 European ancestry controls	GCST007565
chronotype from UKB	rs12140153	chronotype measurement	1	62114219	7e-19	1.06226		PATJ	30696823	Jones SE	Nat Commun	449,734 European ancestry individuals	GCST007576
chronotype from UKB	rs12140153	daytime rest measurement	1	62114219	7e-41	0.0211	[0.018-0.024] unit increase	PATJ	33568662	Dashti HS	Nat Commun	452,633 European ancestry individuals	GCST011494
chronotype from UKB	rs12140153	serum alanine aminotransferase measurement	1	62114219	5e-08	0.0212	[0.014-0.029] unit decrease	PATJ	34594039	Sakaue S	Nat Genet	344,136 European ancestry individuals, 150,545 East Asian ancestry individuals	GCST90018943
chronotype from UKB	rs12140153	body mass index	1	62114219	6e-16	0.0328	[0.025-0.041] unit decrease	PATJ	34594039	Sakaue S	Nat Genet	359,983 European ancestry individuals, 163,835 East Asian ancestry individuals	GCST90018947
chronotype from UKB	rs12140153	body weight	1	62114219	1e-16	0.0297	[0.023-0.037] unit decrease	PATJ	34594039	Sakaue S	Nat Genet	360,116 European ancestry individuals, 165,419 East Asian ancestry individuals	GCST90018949
chronotype from UKB	rs12140153	high density lipoprotein cholesterol measurement	1	62114219	4e-09	0.019101	[0.014-0.024] unit increase	PATJ	34887591	Graham SE	Nature	1,320,016 European ancestry individuals	GCST90239652
chronotype from UKB	rs12140153	C-reactive protein measurement	1	62114219	5e-12	0.02425	[0.017-0.031] unit decrease	PATJ	36376304	Koskeridis F	Nat Commun	575,531 European ancestry individuals	GCST90179146
chronotype from UKB	rs12140153	triglyceride measurement	1	62114219	2e-09	0.02538	[0.017-0.034] unit decrease	PATJ	36376304	Koskeridis F	Nat Commun	361,194 European ancestry individuals	GCST90179149
chronotype from UKB	rs12140153	body mass index	1	62114219	5e-24	0.03628	[0.029-0.043] unit decrease	PATJ	36376304	Koskeridis F	Nat Commun	694,649 European ancestry individuals	GCST90179150
chronotype from UKB	rs12140153	high density lipoprotein cholesterol measurement	1	62114219	2e-09	0.026823	[0.018-0.036] unit increase	PATJ	36376304	Koskeridis F	Nat Commun	361,194 European ancestry individuals	GCST90179147
chronotype from UKB	rs12140153	body mass index	1	62114219	8e-17	0.0304268	[0.023-0.038] unit increase	PATJ	37280435	Hawkes G	Diabetologia	441,761 European ancestry individuals	GCST90301649
chronotype from UKB	rs12140153	sexual dimorphism measurement	1	62114219	4e-08			PATJ	37277458	Vosberg DE	Sci Rep	161,906 European ancestry females	GCST90270116
chronotype from UKB	rs12140153	body mass index	1	62114219	4e-36	0.0327	[0.028-0.038] unit increase	PATJ	36581621	Huang J	Nat Commun	1,122,049 European ancestry individuals	GCST90255621
chronotype from UKB	rs12140153	body mass index	1	62114219	3e-25	0.0349396	[0.028-0.042] unit increase	PATJ	37280435	Hawkes G	Diabetologia	441,761 European ancestry individuals	GCST90301650
chronotype from UKB	rs12635074	circadian rhythm	3	55948388	2e-06	1.04167	[1.02-1.06]	ERC2	27494321	Jones SE	PLoS Genet	114,765 British individuals	GCST003838
chronotype from UKB	rs2050122	circadian rhythm	1	19662712	4e-09	0.033	[0.022-0.044] unit increase	NBL1 - HTR6	28604731	Hammerschlag AR	Nat Genet	101,185 European ancestry individuals	GCST004696
chronotype from UKB	rs2050122	circadian rhythm	1	19662712	3e-06	1.06	[1.04-1.08]	NBL1 - HTR6	27494321	Jones SE	PLoS Genet	114,765 British individuals	GCST003838
chronotype from UKB	rs2050122	circadian rhythm	1	19662712	1e-08	0.028	[0.018-0.038] unit increase	NBL1 - HTR6	27494321	Jones SE	PLoS Genet	127,898 British individuals	GCST003837
chronotype from UKB	rs2050122	circadian rhythm	1	19662712	5e-08	0.031	[0.019-0.043] unit increase	NBL1 - HTR6	26955885	Lane JM	Nat Commun	100,420 European ancestry individuals	GCST003453
chronotype from UKB	rs2050122	circadian rhythm	1	19662712	8e-07	1.12	[1.07-1.17]	NBL1 - HTR6	26955885	Lane JM	Nat Commun	8,724 European ancestry evening chronotype individuals, 26,948 European ancestry morning chronotype individuals	GCST003454
chronotype from UKB	rs2653344	daytime rest measurement	6	55268788	1e-08	1.074	[1.05-1.1]	HCRTR2	30804565	Jansen PR	Nat Genet	386,577 European ancestry individuals	GCST007987
chronotype from UKB	rs2653344	educational attainment	6	55268788	5e-11	0.00857869	[0.006-0.0111] unit decrease	HCRTR2	35361970	Okbay A	Nat Genet	3,037,499 European ancestry individuals	GCST90105038
chronotype from UKB	rs4821940	circadian rhythm	22	40263569	9e-09	0.026	[0.017-0.035] unit increase	TNRC6B	28604731	Hammerschlag AR	Nat Genet	101,185 European ancestry individuals	GCST004696
chronotype from UKB	rs4821940	circadian rhythm	22	40263569	4e-08	1.05	[1.03-1.07]	TNRC6B	27494321	Jones SE	PLoS Genet	114,765 British individuals	GCST003838
chronotype from UKB	rs4821940	circadian rhythm	22	40263569	5e-06	0.022	[0.014-0.03] unit increase	TNRC6B	27494321	Jones SE	PLoS Genet	127,898 British individuals	GCST003837
chronotype from UKB	rs4821940	circadian rhythm	22	40263569	1e-08	0.026	[0.018-0.034] unit increase	TNRC6B	26955885	Lane JM	Nat Commun	100,420 European ancestry individuals	GCST003453
chronotype from UKB	rs516134	circadian rhythm	1	182584558	7e-28	0.081	[0.059-0.103] unit increase	RNASEL	27494321	Jones SE	PLoS Genet	127,898 British individuals	GCST003837
chronotype from UKB	rs516134	circadian rhythm	1	182584558	3e-12	1.21	[1.15-1.27]	RNASEL	27494321	Jones SE	PLoS Genet	114,765 British individuals	GCST003838
chronotype from UKB	rs77641763	insomnia measurement	9	137371330	2e-11	1.08	[1.06-1.1]	EXD3	30804565	Jansen PR	Nat Genet	651,923 European ancestry males, 679,087 European ancestry females	GCST007988
chronotype from UKB	rs77641763	chronotype measurement	9	137371330	2e-11	0.0176	[0.013-0.023] unit decrease	EXD3	30804565	Jansen PR	Nat Genet	385,949 European ancestry individuals	GCST007986
chronotype from UKB	rs77641763	insomnia measurement	9	137371330	7e-15	1.074	[1.06-1.09]	EXD3	30804565	Jansen PR	Nat Genet	651,923 European ancestry males, 679,087 European ancestry females	GCST007988
chronotype from UKB	rs77641763	circadian rhythm	9	137371330	2e-12	0.039	[0.027-0.051] unit increase	EXD3	27494321	Jones SE	PLoS Genet	127,898 British individuals	GCST003837
chronotype from UKB	rs77641763	circadian rhythm	9	137371330	7e-09	1.07	[1.04-1.1]	EXD3	27494321	Jones SE	PLoS Genet	114,765 British individuals	GCST003838
chronotype from UKB	rs77641763	suicidal ideation, suicide behaviour	9	137371330	2e-09			EXD3	36515925	Kimbrel NA	JAMA Psychiatry	75,941 European ancestry cases, 376,826 European ancestry controls, 30,283 African ancestry cases, 90,835 African ancestry controls, 13,230 Hispanic cases, 38,378 Hispanic controls, 1,757 Asian ancestry cases, 6,528 Asian ancestry controls	GCST90246333
chronotype from UKB	rs77641763	post-traumatic stress disorder symptom measurement	9	137371330	9e-09	0.4298	unit increase	EXD3	33510476	Stein MB	Nat Genet	186,689 European ancestry individuals, up to 51,036 African ancestry individuals	GCST90271779
chronotype from UKB	rs9961653	circadian rhythm	18	59100439	7e-10	0.023	[0.015-0.031] unit increase	OACYLP - SEC11C	27494321	Jones SE	PLoS Genet	127,898 British individuals	GCST003837
chronotype from UKB	rs9961653	circadian rhythm	18	59100439	1e-06	1.04	[1.02-1.06]	OACYLP - SEC11C	27494321	Jones SE	PLoS Genet	114,765 British individuals	GCST003838
