# Supplementary material for: Genetic correlation and causal relationship between sleep and myopia: a mendelian randomization study
Source: Front Genet. 2024 Jul 9;15:1378802. doi: 10.3389/fgene.2024.1378802 (PMC11263174; doi:10.3389/fgene.2024.1378802)
Supplement: Supplementary file 9 [file Table5.XLSX]

## Sheet: Supplementary Table 4
Supplementary Table S4 provides the results of the sensitivity analysis of the associations between sleep traits and myopia.
Exposure	Outcome	Steiger test		MR egger		Heterogeneity				MR PRESSO		Global Test
		pval	direction	intercept	pval	Q of MR Egger	Q pval of MR Egger	Q of IVW	Q pval of IVW	OR	P value	P value
Sleep duration	Myopia from FinnGen	7.30216e-15	TRUE	-0.0220938	0.865351	1.47126	0.225148	1.53909	0.463225	Not enough intrumental variables
Chronotype	Myopia from FinnGen	3.45378e-43	TRUE	-0.0598342	0.108299	2.10886	0.977491	5.37602	0.800375	1.06069	0.816091	0.790333
Insomnia	Myopia from FinnGen	6.74e-13	TRUE	0.0287453	0.289313	4.49864	0.922062	5.75072	0.889468	0.991381	0.766103	0.898333
Sleep duration	Myopia from UK Biobank	7.91623e-20	TRUE	0.00347306	0.530774	3.63703	0.0565076	6.63372	0.0362665	Not enough intrumental variables
Chronotype	Myopia from UK Biobank	6.41e-58	TRUE	-0.000356319	0.622869	3.45427	0.90271	3.71582	0.929102	0.993867	0.235218	0.935667
Insomnia	Myopia from UK Biobank	7.51e-21	TRUE	0.000286861	0.595919	9.62946	0.473581	9.92942	0.536747	0.999902	0.899707	0.584333
