# Supplementary material for: Genetic correlation and causal relationship between sleep and myopia: a mendelian randomization study
Source: Front Genet. 2024 Jul 9;15:1378802. doi: 10.3389/fgene.2024.1378802 (PMC11263174; doi:10.3389/fgene.2024.1378802)
Supplement: Supplementary file 10 [file Table7.XLSX]

## Sheet: Supplementary Table 6
Supplementary Table S6 provides the results of the CAUSE of the associations between sleep traits and myopia.
Exposure	Outcome	nSNP	Elpd			CAUSE
			Δ_elpd	z	pvalue	Beta	pval	OR	OR_lci95	OR_uci95
Sleep duration	Myopia from FinnGen	1589	-0.490098	-0.388838	0.348698	-0.426097	0.348698	0.653053	0.378805	1.12585
Chronotype	Myopia from FinnGen	1863	0.443735	0.604009	0.727081	-0.133835	0.727081	0.874734	0.612292	1.24966
Insomnia	Myopia from FinnGen	1198	0.751671	2.34547	0.990499	-0.019723	0.990499	0.98047	0.801671	1.19915
Exposure	Outcome	nSNP	Elpd			CAUSE
			Δ_elpd	z	pvalue	Beta	pval	OR	OR_lci95	OR_uci95
Sleep duration	Myopia from UK Biobank	1512	1.08758	-0.080025	0.468109	0.00853754	0.468109	1.00857	0.995457	1.02186
Chronotype	Myopia from UK Biobank	1809	0.505853	0.800002	0.788145	-0.00314498	0.788145	0.99686	0.988591	1.0052
Insomnia	Myopia from UK Biobank	1177	-0.117333	-0.214127	0.415224	-0.0056446	0.415224	0.994371	0.983918	1.00494
