# Supplementary material for: Genetic correlation and causal relationship between sleep and myopia: a mendelian randomization study
Source: Front Genet. 2024 Jul 9;15:1378802. doi: 10.3389/fgene.2024.1378802 (PMC11263174; doi:10.3389/fgene.2024.1378802)
Supplement: Supplementary file 11 [file Table8.XLSX]

## Sheet: Supplementary Table 7
Supplementary Table S7 provides the results of LD Score of of the associations between sleep traits and myopia.
Exposure	Outcome	LD Score
		Mean chisq	Lambda_GC	intercept	Ratio	pval	h2_observed	Genetic Correlation Z-score	h2_observed_P
Sleep duration	Myopia from FinnGen	1.16072	1.14088	1.02343	0.1458	0.880568	0.0516467	10.5077	7.95773e-26
Chronotype	Myopia from FinnGen	1.26744	1.22799	1.03371	0.126043	0.653455	0.0885195	15.2785	1.06302e-52
Insomnia	Myopia from FinnGen	0.990277	0.98355	0.982493	1.80048	0.530505	0.000738816	0.927792	0.353515
myopia	-	1.07958	1.07528	1.02438	0.306411	-	0.012224	5.16774	2.37e-07
